# Supplementary material for: New Acylcarnitine Ratio as a Reliable Indicator of Long-Chain 3-Hydroxyacyl-CoA Dehydrogenase Deficiency
Source: Int J Neonatal Screen. 2023 Aug 25;9(3):48. doi: 10.3390/ijns9030048 (PMC10531771; doi:10.3390/ijns9030048)
Supplement: Supplementary file 1 [file IJNS-09-00048-s001.zip]

Archive with 1 entries (1 files):
- IJNS-2558440-supplementary.pdf
